# Supplementary material for: Community health worker payment processes: a qualitative assessment of experiences in two Indian states
Source: Health Policy Plan. 2025 Feb 15;40(4):483–95. doi: 10.1093/heapol/czaf010 (PMC11979585; doi:10.1093/heapol/czaf010)
Supplement: czaf010_Supp [file czaf010_supp.zip]

Archive with 1 entries (1 files):
- Supplementary File_clean version.docx
